# Supplementary material for: Assessing Normandy Soil Microbial Diversity for Antibacterial Activities Using Traditional Culture and iChip Methods
Source: Microorganisms. 2024 Nov 25;12(12):2422. doi: 10.3390/microorganisms12122422 (PMC11679952; doi:10.3390/microorganisms12122422)
Supplement: Supplementary file 1 [file microorganisms-12-02422-s001.zip › Supplementary materials.xlsx]

## Sheet: Table S1
Table S1 - Soil samples information.
Sample	Location	Environment	Coordinates	Collection date
S1	France, Normandy, Orne, Cuissai	Meadow	48° 28' 16.950" N 0° 0' 42.687" E	2022-11-08
S2	France, Normandy, Eure, Bouafles	Vinicity of the Bouafles lake	49° 11' 28.950" N 1° 21' 9.215" E	2022-11-13
S3	France, Normandy, Calvados, Caen	Urban	49° 11' 29.694" N 0° 21' 39.213" W	2022-11-18
S4	France, Normandy, Calvados, Caen	Meadow	49° 10' 21.954" N 0° 22' 9.643" W	2022-11-23
S5	France, Normandy, Calvados, Caen	Meadow	49° 10' 16.957" N 0° 21' 55.803" W	2022-11-23
S6	France, Normandy, Calvados, Caen	Meadow	49° 10' 18.396" N 0° 21' 50.762" W	2022-11-23
S7	France, Normandy, Calvados, Saint-Aubin-Arquenay	Urban	49° 15' 44.349" N 0° 17' 33.095" W	2023-01-04
S8	France, Normandy, Eure, Bouafles	Vinicity of the Bouafles lake	49° 11' 46.100" N 1° 20' 43.439" E	2023-04-30
S9	France, Normandy, Orne, Cuissai	Meadow	48° 28' 12.133" N 0° 0' 10.946" E	2023-06-11

## Sheet: Table S2
Table S2 - Identification of isolated strains
Strains	Agar medium	MALDI-TOF	Sequence homology (%) 16S rDNA or ITS regions	Affiliation	Phylum	16S rDNA GenBank Accession number
S8-C3-4	LB 1/5	●	98.83%	Agrococcus baldri IAM 15147	Actinomycetota	PQ395140
S9-C1-5	LB 1/5	●	99.56%	Agromyces ramosus DSM 43045	Actinomycetota	PQ395175
S9-9	LB	●	100.00%	Arthrobacter humicola KV 653	Actinomycetota	PQ395158
S9-C1-3	LB 1/5	●	100.00%	Arthrobacter humicola KV 653	Actinomycetota	PQ395171
S5-14	TSB	●	99.41%	Arthrobacter rhombi F98 3HR69	Actinomycetota	PQ395069
S5-4	LB	●	99.49%	Arthrobacter rhombi F98 3HR69	Actinomycetota	PQ395071
S5-5	LB	●	100.00%	Curtobacterium allii 20TX0166	Actinomycetota	PQ395072
S5-C1-10	LB	●	100.00%	Curtobacterium allii 20TX0166	Actinomycetota	PQ395074
S6-15	TSB	●	100.00%	Curtobacterium allii 20TX0166	Actinomycetota	PQ395086
S3-C1-3	LB 1/5	●		Curtobacterium flaccumfaciens	Actinomycetota
S3-C1-4	LB	●		Curtobacterium flaccumfaciens	Actinomycetota
S9-3	LB	●		Curtobacterium flaccumfaciens	Actinomycetota
S9-4	LB	●		Curtobacterium flaccumfaciens	Actinomycetota
S9-C1-22	LB	●	0.9963	Curtobacterium glycinis OG107	Actinomycetota	PQ395167
S9-C1-35	LB 1/5	●	99.27%	Frigoribacterium faeni DSM 10309	Actinomycetota	PQ395173
S8-33	LB 1/5	●	100.00%	Gordonia bronchialis DSM 43247	Actinomycetota	PQ395117
S8-9	TSB	●	98.54%	Krasilnikoviella muralis T6220 5 2b	Actinomycetota	PQ395121
S8-C2-5	LB 1/5	●	99.93%	Microbacterium algeriense G1	Actinomycetota	PQ395136
S8-C2-9	LB 1/5	●	99.93%	Microbacterium algeriense G1	Actinomycetota	PQ395138
S8-8	TSB	●	99.56%	Microbacterium arabinogalactanolyticum DSM 8611	Actinomycetota	PQ395120
S2-C3-11	LB	●		Microbacterium maritypicum	Actinomycetota
S9-C1-23	LB 1/5	●		Microbacterium oleivorans	Actinomycetota
S1-3	LB	●		Microbacterium sp.	Actinomycetota
S3-C2-6	LB	●		Microbacterium sp.	Actinomycetota
S9-C1-30	LB 1/5	●		Microbacterium sp.	Actinomycetota
S3-C2-4	LB	●		Micrococcus luteus	Actinomycetota
S7-1	LB	●		Micrococcus luteus	Actinomycetota
S7-2	LB	●		Micrococcus luteus	Actinomycetota
S7-C2-1	LB	●		Micrococcus luteus	Actinomycetota
S7-C2-5	LB	●		Micrococcus luteus	Actinomycetota
S8-C3-6	LB 1/5	●		Micrococcus luteus	Actinomycetota
S9-C1-13	LB 1/5	●		Micrococcus luteus	Actinomycetota
S9-C1-32	LB 1/5	●		Micrococcus luteus	Actinomycetota
S7-C3-9	LB	●		Micrococcus sp.	Actinomycetota
S8-14	TSB	●		Micrococcus sp.	Actinomycetota
S5-C1-25	LB	●		Pseudarthrobacter chlorophenolicus	Actinomycetota
S7-C1-3	LB	●		Pseudarthrobacter oxydans	Actinomycetota
S7-C3-2	LB	●		Pseudarthrobacter oxydans	Actinomycetota
S2-C2-1	LB	●		Pseudarthrobacter sulfonivorans	Actinomycetota
S5-C1-15	LB	●	99.03%	Rhodococcus spelaei C9 5	Actinomycetota	PQ395076
S9-C1-18	LB 1/5	●	0.989	Rhodococcus spelaei C9 5	Actinomycetota	PQ395163
S8-31	TSB 1/5	●	98.86%	Salinibacterium xinjiangense 0543	Actinomycetota	PQ395115
S9-C1-17	LB 1/5	●	99.42%	Streptomyces aureus NBRC 100912	Actinomycetota	PQ395162
S8-20	LB 1/5	●	99.85%	Streptomyces avidinii NRRL 3077	Actinomycetota	PQ395111
S8-C1-9	LB 1/5	●	100.00%	Streptomyces avidinii NRRL 3077	Actinomycetota	PQ395132
S9-C1-20	LB 1/5	●	100.00%	Streptomyces caniferus AS 4 1588	Actinomycetota	PQ395166
S8-C3-7	LB 1/5	●	99.93%	Streptomyces chartreusis ISP 5085	Actinomycetota	PQ395141
S9-C2-7	LB 1/5	●		Streptomyces cyaneofuscatus	Actinomycetota
S2-C3-8	LB	●	99.06%	Streptomyces cyslabdanicus K04 0144	Actinomycetota	PQ395049
S9-C1-7	LB 1/5	●	99.85%	Streptomyces lutosisoli NEAU QTH3 11	Actinomycetota	PQ395176
S9-C1-29	LB 1/5	●	99.78%	Streptomyces mirabilis CSSP107	Actinomycetota	PQ395170
S2-C2-5	LB	●	100.00%	Streptomyces netropsis NBRC 12893	Actinomycetota	PQ395044
S3-C2-3	LB	●	100.00%	Streptomyces netropsis NBRC 12893	Actinomycetota	PQ395059
S9-C2-5	LB 1/5	●	100.00%	Streptomyces pratensis ch24	Actinomycetota	PQ395179
S9-C2-2	LB 1/5	●	99.93%	Streptomyces sampsonii NBRC 13083	Actinomycetota	PQ395178
S9-C1-27	LB 1/5	●	99.43%	Streptomyces sioyaensis NBRC 12820	Actinomycetota	PQ395169
S8-21	LB 1/5	●		Streptomyces sp.	Actinomycetota
S9-C1-8	LB 1/5	●	99.07%	Streptomyces tanashiensis NBRC 12919	Actinomycetota	PQ395177
S5-C1-18	LB	●	99.70%	Streptomyces vinaceus CSSP186	Actinomycetota	PQ395078
S8-4	LB	●	98.96%	Streptomyces wistariopsis JCM 4688	Actinomycetota	PQ395118
S9-C1-24	LB 1/5	●	100.00%	Cladosporium puyae CBS 274 80A	Ascomycota	PQ400032
S2-C2-2	LB	●	98.93%	Fusarium circinatum CBS 405 97	Ascomycota	PQ400036
S2-C2-6	LB	●	98.93%	Fusarium circinatum CBS 405 97	Ascomycota	PQ400035
S2-C3-7	LB	●	99.65%	Fusarium solani CBS 140079	Ascomycota	PQ400037
S7-C3-10	LB	●		Fusarium sp. (macroscopic and microscopic examination)	Ascomycota
S1-C2-9	LB	●		Penicillium sp. (macroscopic and microscopic examination)	Ascomycota
S3-12	TSB	●	100.00%	Bacillus aerius 24K	Bacillota	PQ395051
S9-13	LB	●	100.00%	Bacillus haynesii NRRL B 41327	Bacillota	PQ395143
S9-18	TSB	●	99.65%	Bacillus licheniformis DSM 13	Bacillota	PQ395146
S1-9	LB 1/5	●	99.93%	Bacillus mobilis MCCC 1A05942	Bacillota	PQ395036
S2-C2-4	LB	●	100.00%	Bacillus mobilis MCCC 1A05942	Bacillota	PQ395043
S2-C3-1	LB	●	100.00%	Bacillus mobilis MCCC 1A05942	Bacillota	PQ395045
S7-6	LB 1/5	●	100.00%	Bacillus mobilis MCCC 1A05942	Bacillota	PQ395096
S8-C1-6	LB 1/5	●	100.00%	Bacillus mobilis MCCC 1A05942	Bacillota	PQ395129
S1-4	LB	●		Bacillus mycoides	Bacillota
S1-C2-16	LB	●		Bacillus mycoides	Bacillota
S1-C2-5	LB	●		Bacillus mycoides	Bacillota
S3-17	TSB	●		Bacillus mycoides	Bacillota
S3-4	LB	●		Bacillus mycoides	Bacillota
S3-9	LB	●		Bacillus mycoides	Bacillota
S3-C2-1	LB	●		Bacillus mycoides	Bacillota
S4-10	TSB	●		Bacillus mycoides	Bacillota
S4-12	TSB	●		Bacillus mycoides	Bacillota
S4-14	TSB	●		Bacillus mycoides	Bacillota
S4-17	TSB 1/5	●		Bacillus mycoides	Bacillota
S4-8	LB	●		Bacillus mycoides	Bacillota
S5-C1-16	LB	●		Bacillus mycoides	Bacillota
S5-C1-7	LB	●		Bacillus mycoides	Bacillota
S5-C1-9	LB	●		Bacillus mycoides	Bacillota
S6-2	LB	●		Bacillus mycoides	Bacillota
S6-3	TSB	●		Bacillus mycoides	Bacillota
S3-6	LB	●	100.00%	Bacillus mycoides NBRC 101238	Bacillota	PQ395058
S4-3	LB	●		Bacillus sp.	Bacillota
S5-1	LB	●		Bacillus sp.	Bacillota
S6-1	LB	●		Bacillus sp.	Bacillota
S6-4	TSB	●		Bacillus sp.	Bacillota
S9-14	LB	●		Bacillus sp.	Bacillota
S9-7	LB	●		Bacillus sp.	Bacillota
S2-3	LB	●	99.93%	Bacillus toyonensis BCT 7112	Bacillota	PQ395039
S3-16	TSB	●	99.86%	Bacillus velezensis FZB42	Bacillota	PQ395052
S1-7	TSB	●	99.58%	Cytobacillus kochii WCC 4582	Bacillota	PQ395035
S8-6	LB	●	99.50%	Gottfriedia solisilvae NEAU cbsb5	Bacillota	PQ395119
S4-7	LB	●		Lysinibacillus sp.	Bacillota
S5-10	TSB	●		Lysinibacillus sp.	Bacillota
S5-8	TSB	●		Lysinibacillus sp.	Bacillota
S8-18	LB 1/5	●	100.00%	Lysinibacillus xylanilyticus XDB9	Bacillota	PQ395109
S8-C1-7	LB 1/5	●	99.71%	Macrococcus equipercicus H8h3	Bacillota	PQ395130
S7-3	LB	●	98.87%	Metabacillus litoralis SW 211	Bacillota	PQ395094
S9-C1-2	LB 1/5	●	99.93%	Neobacillus drentensis NBRC 102427	Bacillota	PQ395165
S9-6	LB	●	99.35%	Neobacillus niacini IFO15566	Bacillota	PQ395156
S9-19	TSB	●	99.79%	Niallia circulans NBRC 13626	Bacillota	PQ395147
S4-11	TSB	●	98.94%	Paenibacillus amylolyticus NRRL NRS 290	Bacillota	PQ395062
S9-C1-26	LB 1/5	●		Paenibacillus endophyticus	Bacillota
S8-19	LB 1/5	●	98.98%	Paenibacillus endophyticus PECAE04	Bacillota	PQ395110
S8-C1-5	LB 1/5	●		Paenibacillus illinoisensis	Bacillota
S2-C2-7	LB	●		Paenibacillus lautus	Bacillota
S3-1	LB	●		Paenibacillus lautus	Bacillota
S3-2	LB	●		Paenibacillus lautus	Bacillota
S4-13	TSB	●		Paenibacillus lautus	Bacillota
S4-2	LB	●		Paenibacillus lautus	Bacillota
S8-13	TSB	●		Paenibacillus lautus	Bacillota
S4-4	LB	●		Paenibacillus sp.	Bacillota
S6-16	TSB	●		Paenibacillus sp.	Bacillota
S9-8	LB	●	99.26%	Paenibacillus terrigena A35	Bacillota	PQ395157
S6-12	LB	●	99.71%	Paenibacillus tibetensis SSB001	Bacillota	PQ395085
S6-10	LB	●	99.65%	Paenisporosarcina macmurdoensis CMS 21w	Bacillota	PQ395083
S7-C1-4	LB	●		Peribacillus simplex	Bacillota
S1-1	LB	●	100.00%	Peribacillus frigoritolerans DSM 8801	Bacillota	PQ395031
S1-C2-10	LB	●	100.00%	Peribacillus frigoritolerans DSM 8801	Bacillota	PQ395037
S3-11	LB	●	99.93%	Peribacillus frigoritolerans DSM 8801	Bacillota	PQ395050
S4-1	LB	●	100.00%	Peribacillus frigoritolerans DSM 8801	Bacillota	PQ395061
S4-21	TSB 1/5	●	100.00%	Peribacillus frigoritolerans DSM 8801	Bacillota	PQ395064
S4-5	LB	●	100.00%	Peribacillus frigoritolerans DSM 8801	Bacillota	PQ395066
S5-C1-21	LB	●	99.93%	Peribacillus frigoritolerans DSM 8801	Bacillota	PQ395081
S7-C1-1	LB	●	99.59%	Peribacillus frigoritolerans DSM 8801	Bacillota	PQ395097
S8-15	TSB	●	99.86%	Peribacillus frigoritolerans DSM 8801	Bacillota	PQ395108
S8-23	LB 1/5	●	100.00%	Peribacillus frigoritolerans DSM 8801	Bacillota	PQ395112
S8-C3-10	LB 1/5	●	100.00%	Peribacillus frigoritolerans DSM 8801	Bacillota	PQ395139
S1-C2-2	LB	●	99.85%	Peribacillus simplex LMG 11160	Bacillota	PQ395038
S4-22	LB	●	100.00%	Peribacillus simplex LMG 11160	Bacillota	PQ395065
S7-C1-5	LB	●	99.86%	Peribacillus simplex LMG 11160	Bacillota	PQ395099
S5-C1-23	LB	●		Peribacillus sp.	Bacillota
S5-C1-8	LB	●		Peribacillus sp.	Bacillota
S7-C1-7	LB	●		Peribacillus sp.	Bacillota
S7-C3-4	LB	●		Peribacillus sp.	Bacillota
S8-5	LB	●		Peribacillus sp.	Bacillota
S8-C1-1	LB 1/5	●		Peribacillus sp.	Bacillota
S8-C2-11	LB 1/5	●		Peribacillus sp.	Bacillota
S3-18	TSB	●	99.93%	Priestia aryabhattai B8W22	Bacillota	PQ395053
S8-32	TSB 1/5	●	100.00%	Priestia aryabhattai B8W22	Bacillota	PQ395116
S9-C1-12	LB 1/5	●	99.86%	Priestia aryabhattai B8W22	Bacillota	PQ395159
S9-C1-25	LB 1/5	●	99.93%	Priestia aryabhattai B8W22	Bacillota	PQ395168
S7-4	TSB	●	100.00%	Priestia megaterium NBRC 15308	Bacillota	PQ395095
S9-1	LB	●		Priestia sp.	Bacillota
S2-C3-14	LB	●		Psychrobacillus sp.	Bacillota
S7-C2-9	LB	●		Psychrobacillus sp.	Bacillota
S3-C2-7	LB	●	98.73%	Sporosarcina aquimarina SW28	Bacillota	PQ395060
S7-C1-6	LB	●	98.98%	Sporosarcina aquimarina SW28	Bacillota	PQ395100
S5-C1-14	LB	●	98.62%	Sporosarcina saromensis NBRC 103571	Bacillota	PQ395075
S7-C3-5	LB	●	100.00%	Staphylococcus aureus NBRC 100910	Bacillota	PQ395104
S7-C3-3	LB	●	99.93%	Staphylococcus epidermidis Fussel	Bacillota	PQ395103
S9-17	LB	●	99.86%	Staphylococcus hominis subsp. novobiosepticus GTC 1228	Bacillota	PQ395145
S8-C2-8	LB 1/5	●		Staphylococcus xylosus	Bacillota
S8-C1-15	LB 1/5	●	99.04%	Chryseobacterium lactis KC1864	Bacteroidota	PQ395126
S1-C2-6	LB	●		Chryseobacterium oncorhynchi	Bacteroidota
S1-C2-15	LB	●		Chryseobacterium rhizosphaerae	Bacteroidota
S2-C3-13	LB	●		Chryseobacterium sp.	Bacteroidota
S5-11	TSB	●		Chryseobacterium sp.	Bacteroidota
S5-2	LB	●		Chryseobacterium sp.	Bacteroidota
S5-C1-4	LB	●		Chryseobacterium sp.	Bacteroidota
S8-C2-2	LB 1/5	●		Chryseobacterium sp.	Bacteroidota
S2-6	LB 1/5	●		Flavobacterium aquidurense	Bacteroidota
S2-2	LB	●		Flavobacterium banpakuense	Bacteroidota
S5-C1-17	LB	●	97.86%	Flavobacterium cupreum P2683	Bacteroidota	PQ395077
S5-C1-2	LB	●	98.33%	Flavobacterium cupreum P2683	Bacteroidota	PQ395079
S2-C3-2	LB	●	98.38%	Flavobacterium geliluteum P7388	Bacteroidota	PQ395047
S6-18	TSB 1/5	●	98.11%	Flavobacterium glaciei 0499	Bacteroidota	PQ395087
S2-9	TSB 1/5	●	97.28%	Flavobacterium hauense BX12	Bacteroidota	PQ395042
S4-26	TSB	●		Flavobacterium hercynium	Bacteroidota
S4-27	TSB 1/5	●		Flavobacterium hercynium	Bacteroidota
S1-8	LB 1/5	●		Flavobacterium hibernum	Bacteroidota
S3-14	TSB	●		Flavobacterium hibernum	Bacteroidota
S5-16	TSB	●	98.75%	Flavobacterium macacae YIM 102600	Bacteroidota	PQ395070
S3-C2-5	LB	●		Flavobacterium pectinovorum	Bacteroidota
S8-C1-16	LB 1/5	●		Flavobacterium piscis	Bacteroidota
S8-C2-16	LB 1/5	●		Flavobacterium piscis	Bacteroidota
S9-26	TSB 1/5	●		Flavobacterium piscis	Bacteroidota
S8-C1-8	LB 1/5	●	98.88%	Flavobacterium piscis 412R 09	Bacteroidota	PQ395131
S2-C3-5	LB	●		Flavobacterium saccharophilum	Bacteroidota
S4-16	LB 1/5	●		Flavobacterium saccharophilum	Bacteroidota
S2-5	LB 1/5	●	99.47%	Flavobacterium saccharophilum NBRC 15944	Bacteroidota	PQ395040
S3-20	LB 1/5	●	99.55%	Flavobacterium saccharophilum NBRC 15944	Bacteroidota	PQ395054
S1-2	LB	●		Flavobacterium sp.	Bacteroidota
S1-C2-13	LB	●		Flavobacterium sp.	Bacteroidota
S1-C2-14	LB	●		Flavobacterium sp.	Bacteroidota
S2-7	LB 1/5	●		Flavobacterium sp.	Bacteroidota
S4-15	LB 1/5	●		Flavobacterium sp.	Bacteroidota
S5-12	LB 1/5	●		Flavobacterium sp.	Bacteroidota
S8-22	LB 1/5	●		Flavobacterium sp.	Bacteroidota
S9-22	TSB	●		Flavobacterium sp.	Bacteroidota
S9-27	TSB 1/5	●		Flavobacterium sp.	Bacteroidota
S6-C2-1	LB	●	97.89%	Flavobacterium tructae 435 08	Bacteroidota	PQ395089
S9-C1-15	LB 1/5	●	98.87%	Nibribacter flagellatus THG T16	Bacteroidota	PQ395161
S6-8	TSB 1/5	●	98.46%	Pedobacter agri PB92	Bacteroidota	PQ395088
S8-C2-10	LB 1/5	●	99.42%	Sphingobacterium faecium NBRC 15299	Bacteroidota	PQ395133
S9-C1-34	LB 1/5	●		Sphingomonas aerolata	Bacteroidota
S9-C1-33	LB 1/5	●	99.85%	Sphingomonas panaciterrae DCY91	Bacteroidota	PQ395172
S9-C2-3	LB 1/5	●		Sphingomonas sp.	Bacteroidota
S9-31	TSB	●	99.81%	Bullera alba CBS 500	Basidiomycota
S8-C3-3	LB 1/5	●		Rhodotorula mucilaginosa	Basidiomycota
S9-C1-16	LB 1/5	●	98.71%	Sporobolomyces reniformis CGMCC 2 5627	Basidiomycota	PQ400033
S9-C3-1	LB 1/5	●	98.87%	Sporobolomyces reniformis CGMCC 2 5627	Basidiomycota	PQ400030
S9-C1-31	LB 1/5	●	89.77%	Ustilago shanxiensis CBS 10075	Basidiomycota	PQ400031
S4-C2-3	LB	●	99.86%	Achromobacter kerstersii LMG 3441	Pseudomonadota	PQ395068
S8-C2-19	LB 1/5	●		Achromobacter sp.	Pseudomonadota
S8-30	TSB 1/5	●	99.56%	Acidovorax radicis N35	Pseudomonadota	PQ395114
S2-C3-9	LB	●		Acinetobacter calcoaceticus	Pseudomonadota
S5-C1-11	LB	●		Acinetobacter calcoaceticus	Pseudomonadota
S8-7	LB	●		Acinetobacter calcoaceticus	Pseudomonadota
S8-C2-18	LB 1/5	●		Acinetobacter calcoaceticus	Pseudomonadota
S1-C2-12	LB	●		Acinetobacter johnsonii	Pseudomonadota
S7-C2-2	LB	●		Acinetobacter johnsonii	Pseudomonadota
S1-C2-1	LB	●		Acinetobacter lwoffii	Pseudomonadota
S5-C1-13	LB	●		Acinetobacter lwoffii	Pseudomonadota
S8-C2-12	LB 1/5	●		Acinetobacter radioresistens	Pseudomonadota
S5-C1-6	LB	●		Acinetobacter sp.	Pseudomonadota
S8-C2-6	LB 1/5	●		Acinetobacter sp.	Pseudomonadota
S9-29	TSB 1/5	●		Acinetobacter sp.	Pseudomonadota
S2-C3-3	LB	●	99.92%	Agrobacterium radiobacter IAM 12048	Pseudomonadota	PQ395048
S5-C1-22	LB	●		Brevundimonas sp.	Pseudomonadota
S7-C2-4	LB	●		Brevundimonas sp.	Pseudomonadota
S7-C3-6	LB	●		Brevundimonas sp.	Pseudomonadota
S7-C3-8	LB	●		Cupriavidus necator	Pseudomonadota
S8-C2-3	LB 1/5	●		Cupriavidus sp.	Pseudomonadota
S8-C3-9	LB 1/5	●		Delftia acidovorans	Pseudomonadota
S5-C1-20	LB	●	98.96%	Duganella margarita FT109W	Pseudomonadota	PQ395080
S9-34	TSB	●	98.86%	Dyella tabacisoli L4 6	Pseudomonadota	PQ395153
S4-18	TSB 1/5	●	99.17%	Ensifer adhaerens NBRC 100388	Pseudomonadota	PQ395063
S4-6	LB	●	99.17%	Ensifer adhaerens NBRC 100388	Pseudomonadota	PQ395067
S7-C1-2	LB	●	99.62%	Ensifer adhaerens NBRC 100388	Pseudomonadota	PQ395098
S3-27	LB	●		Lelliottia amnigena	Pseudomonadota
S7-C3-12	LB	●	99.71%	Lysobacter prati SYSU H10001	Pseudomonadota	PQ395102
S2-8	TSB 1/5	●	99.64%	Lysobacter soli DCY21	Pseudomonadota	PQ395041
S5-C1-27	LB	●	98.36%	Massilia soli R798	Pseudomonadota	PQ395082
S2-1	LB	●		Massilia sp.	Pseudomonadota
S2-C3-10	LB	●	97.85%	Massilia suwonensis 5414S 25	Pseudomonadota	PQ395046
S9-C1-21	LB 1/5	●		Methylobacterium mesophilicum	Pseudomonadota
S9-30	TSB 1/5	●	99.71%	Pantoea agglomerans DSM 3493	Pseudomonadota	PQ395152
S3-13	TSB	●		Pantoea sp.	Pseudomonadota
S9-C3-3	LB 1/5	●		Paracoccus yeei	Pseudomonadota
S9-C1-14	LB 1/5	●	99.78%	Phyllobacterium zundukense Tri 48	Pseudomonadota	PQ395160
S9-C1-19	LB 1/5	●	99.85%	Phyllobacterium zundukense Tri 48	Pseudomonadota	PQ395164
S5-7	TSB	●		Pseudescherichia sp.	Pseudomonadota
S8-12	TSB	●	99.15%	Pseudomonas azotoformans NBRC 12693	Pseudomonadota	PQ395107
S1-16	TSB 1/5	●		Pseudomonas brassicacearum	Pseudomonadota
S1-17	TSB 1/5	●		Pseudomonas brassicacearum	Pseudomonadota
S6-11	LB	●	100.00%	Pseudomonas crudilactis UCMA 17988	Pseudomonadota	PQ395084
S8-28	TSB 1/5	●	100.00%	Pseudomonas crudilactis UCMA 17988	Pseudomonadota	PQ395113
S7-C2-6	LB	●	99.64%	Pseudomonas guryensis SR9	Pseudomonadota	PQ433420
S9-28	TSB 1/5	●	99.85%	Pseudomonas helmanticensis OHA11	Pseudomonadota	PQ395151
S9-C1-36	LB 1/5	●	99.86%	Pseudomonas helmanticensis OHA11	Pseudomonadota	PQ395174
S3-7	LB	●		Pseudomonas jessenii	Pseudomonadota
S8-2	LB	●		Pseudomonas kilonensis	Pseudomonadota
S1-10	LB 1/5	●		Pseudomonas koreensis	Pseudomonadota
S1-14	LB 1/5	●		Pseudomonas koreensis	Pseudomonadota
S2-C3-12	LB	●		Pseudomonas koreensis	Pseudomonadota
S3-C1-1	LB	●		Pseudomonas koreensis	Pseudomonadota
S3-C1-2	LB	●		Pseudomonas koreensis	Pseudomonadota
S4-C1-1	LB	●		Pseudomonas koreensis	Pseudomonadota
S5-C1-3	LB	●		Pseudomonas koreensis	Pseudomonadota
S6-9	TSB 1/5	●		Pseudomonas koreensis	Pseudomonadota
S1-5	TSB	●	99.79%	Pseudomonas koreensis Ps 9 14	Pseudomonadota	PQ395033
S3-5	LB	●	99.79%	Pseudomonas koreensis Ps 9 14	Pseudomonadota	PQ395057
S7-10	TSB 1/5	●	100.00%	Pseudomonas lactis DSM 29167	Pseudomonadota	PQ395093
S3-3	LB	●	99.50%	Pseudomonas laurylsulfativorans AP3 22	Pseudomonadota	PQ395056
S8-27	TSB 1/5	●	100.00%	Pseudomonas lini DLE411J	Pseudomonadota	PQ433421
S8-C1-12	LB 1/5	●	99.57%	Pseudomonas lini DLE411J	Pseudomonadota	PQ395123
S8-C1-3	LB 1/5	●	100.00%	Pseudomonas lini DLE411J	Pseudomonadota	PQ395127
S9-21	TSB	●	99.50%	Pseudomonas lini DLE411J	Pseudomonadota	PQ395149
S9-11	LB	●	99.63%	Pseudomonas marginalis ATCC 10844	Pseudomonadota	PQ395142
S9-C1-1	LB 1/5	●		Pseudomonas oryzihabitans	Pseudomonadota
S9-23	LB 1/5	●	99.85%	Pseudomonas ovata F51	Pseudomonadota	PQ433422
S1-6	TSB	●	99.78%	Pseudomonas silesiensis A3	Pseudomonadota	PQ395034
S6-14	LB	●	0.9985	Pseudomonas silesiensis A3	Pseudomonadota	PQ433423
S5-6	LB	●	99.93%	Pseudomonas soyae JL117	Pseudomonadota	PQ395073
S6-5	LB 1/5	●	99.93%	Pseudomonas soyae JL117	Pseudomonadota	PQ433424
S8-C2-15	LB 1/5	●	99.71%	Pseudomonas soyae JL117	Pseudomonadota	PQ395134
S9-24	LB 1/5	●	99.72%	Pseudomonas soyae JL117	Pseudomonadota	PQ395150
S1-C2-4	LB	●		Pseudomonas sp.	Pseudomonadota
S1-C2-7	LB	●		Pseudomonas sp.	Pseudomonadota
S3-26	TSB 1/5	●		Pseudomonas sp.	Pseudomonadota
S4-24	LB	●		Pseudomonas sp.	Pseudomonadota
S4-25	LB	●		Pseudomonas sp.	Pseudomonadota
S5-13	TSB 1/5	●		Pseudomonas sp.	Pseudomonadota
S5-15	TSB	●		Pseudomonas sp.	Pseudomonadota
S5-C1-12	LB	●		Pseudomonas sp.	Pseudomonadota
S5-C1-19	LB	●		Pseudomonas sp.	Pseudomonadota
S6-20	TSB 1/5	●		Pseudomonas sp.	Pseudomonadota
S8-C1-10	LB 1/5	●		Pseudomonas sp.	Pseudomonadota
S8-C1-17	LB 1/5	●		Pseudomonas sp.	Pseudomonadota
S8-C2-1	LB 1/5	●		Pseudomonas sp.	Pseudomonadota
S8-C3-5	LB 1/5	●		Pseudomonas sp.	Pseudomonadota
S9-C2-6	LB 1/5	●		Pseudomonas sp.	Pseudomonadota
S8-C2-4	LB 1/5	●	99.86%	Pseudomonas tolaasii ATCC 33618	Pseudomonadota	PQ395135
S2-4	LB	●		Pseudomonas umsongensis	Pseudomonadota
S8-C3-1	LB 1/5	●		Pseudomonas umsongensis	Pseudomonadota
S9-20	TSB	●	99.93%	Rahnella aceris SAP 19	Pseudomonadota	PQ395148
S9-37	TSB 1/5	●	100.00%	Rahnella aceris SAP 19	Pseudomonadota	PQ395155
S9-10	LB	●		Rahnella aquatilis	Pseudomonadota
S8-11	TSB	●	99.93%	Serratia plymuthica NBRC 102599	Pseudomonadota	PQ395106
S9-2	LB	●		Serratia sp.	Pseudomonadota
S9-38	TSB	●		Serratia sp.	Pseudomonadota
S6-C2-3	LB	●	99.85%	Stenotrophomonas chelatiphaga LPM 5	Pseudomonadota	PQ395091
S8-C1-11	LB 1/5	●	99.49%	Stenotrophomonas chelatiphaga LPM 5	Pseudomonadota	PQ395122
S8-C1-13	LB 1/5	●	99.50%	Stenotrophomonas chelatiphaga LPM 5	Pseudomonadota	PQ395124
S3-28	LB	●	99.93%	Stenotrophomonas nematodicola W5	Pseudomonadota	PQ395055
S8-1	LB	●	99.07%	Stenotrophomonas pictorum LMG 981	Pseudomonadota	PQ395105
S5-C1-26	LB	●		Stenotrophomonas rhizophila	Pseudomonadota
S5-C1-5	LB	●		Stenotrophomonas rhizophila	Pseudomonadota
S7-C1-8	LB	●		Stenotrophomonas rhizophila	Pseudomonadota
S9-16	LB	●	99.93%	Stenotrophomonas rhizophila e p10	Pseudomonadota	PQ395144
S8-C2-13	LB 1/5	●		Stenotrophomonas sp.	Pseudomonadota
S1-C2-3	LB	●		Stenotrophomonas sp.	Pseudomonadota
S2-C2-3	LB	●		Stenotrophomonas sp.	Pseudomonadota
S2-C3-4	LB	●		Stenotrophomonas sp.	Pseudomonadota
S2-C3-6	LB	●		Stenotrophomonas sp.	Pseudomonadota
S8-C2-14	LB 1/5	●		Stenotrophomonas sp.	Pseudomonadota
S8-C3-2	LB 1/5	●		Stenotrophomonas sp.	Pseudomonadota
S1-11	LB 1/5	●	100.00%	Variovorax boronicumulans NBRC 103145	Pseudomonadota	PQ395032
S8-C1-14	LB 1/5	●	99.70%	Variovorax boronicumulans NBRC 103145	Pseudomonadota	PQ395125
S8-C1-4	LB 1/5	●	99.93%	Variovorax boronicumulans NBRC 103145	Pseudomonadota	PQ395128
S8-C2-7	LB 1/5	●	99.70%	Variovorax boronicumulans NBRC 103145	Pseudomonadota	PQ395137
S9-35	TSB	●	99.57%	Variovorax boronicumulans NBRC 103145	Pseudomonadota	PQ395154
S6-C2-2	LB	●	99.41%	Variovorax soli NBRC 106424	Pseudomonadota	PQ395090
S6-C2-4	LB	●	99.35%	Variovorax soli NBRC 106424	Pseudomonadota	PQ395092
S1-12	LB 1/5	●		Variovorax sp.	Pseudomonadota
S4-19	TSB 1/5	●		Variovorax sp.	Pseudomonadota
S7-C2-7	LB	●	99.07%	Vogesella indigofera ATCC 19706	Pseudomonadota	PQ395101
S1-13	LB 1/5	●		Unidentified
S1-15	TSB 1/5	●		Unidentified
S1-C2-11	LB	●		Unidentified
S1-C2-8	LB	●		Unidentified
S3-15	TSB	●		Unidentified
S3-19	LB 1/5	●		Unidentified
S3-21	LB 1/5	●		Unidentified
S3-C2-2	LB	●		Unidentified
S4-20	TSB 1/5	●		Unidentified
S4-23	LB	●		Unidentified
S4-C1-2	LB	●		Unidentified
S4-C1-3	LB	●		Unidentified
S4-C2-1	LB	●		Unidentified
S4-C2-2	LB	●		Unidentified
S5-17	LB 1/5			Unidentified
S5-9	TSB	●		Unidentified
S5-C1-24	LB	●		Unidentified
S6-13	LB			Unidentified
S6-17	TSB 1/5			Unidentified
S6-19	TSB 1/5			Unidentified
S6-21	TSB 1/5			Unidentified
S7-C2-3	LB	●		Unidentified
S7-C2-8	LB	●		Unidentified
S7-C3-1	LB	●		Unidentified
S7-C3-11	LB	●		Unidentified
S7-C3-7	LB	●		Unidentified
S8-17	LB 1/5	●		Unidentified
S8-24	LB 1/5			Unidentified
S8-25	TSB 1/5			Unidentified
S8-26	TSB 1/5			Unidentified
S8-29	TSB 1/5			Unidentified
S8-3	LB	●		Unidentified
S8-C1-2	LB 1/5	●		Unidentified
S8-C2-17	LB 1/5	●		Unidentified
S8-C3-8	LB 1/5	●		Unidentified
S9-25	TSB 1/5	●		Unidentified
S9-32	TSB	●		Unidentified
S9-33	TSB	●		Unidentified
S9-36	TSB			Unidentified
S9-5	LB	●		Unidentified
S9-C1-11	LB 1/5			Unidentified
S9-C1-28	LB 1/5			Unidentified
S9-C1-4	LB 1/5			Unidentified
S9-C1-6	LB 1/5	●		Unidentified
S9-C1-9	LB 1/5			Unidentified
S9-C2-1	LB 1/5			Unidentified
S9-C2-4	LB 1/5			Unidentified
S9-C3-2	LB 1/5	●		Unidentified
LEGEND: - MALDI-TOF MS identification: ●: Identification at the species level (Score : 2.00-3.00) ●: Identification at the genus level (Score : 1.70-1.99) ●: No identification (Score : <1.70) - 16S rDNA identification: ●: Potential new bacterial species ●: Recently described species (after 2017)

## Sheet: Table S3
Table S3 - Proportions of genera cultivated by DDP and iChip methods, and number of active isolates against at least one indicative microorganism in deferred antagonism assays.
		number of isolates (%)		number of active isolates
	Genera	DDP	IChip	DDP	IChip
Commun genera	Acinetobacter	2 (1,3)	10 (5,6)	0	0
	Arthrobacter	3 (1,9)	1 (0,6)	1	0
	Bacillus	25 (16)	9 (5)	6	2
	Chryseobacterium	2 (1,3)	6 (3,3)	0	1
	Curtobacterium	4 (2,6)	4 (2,2)	0	0
	Ensifer	2 (1,3)	1 (0,6)	0	1
	Flavobacterium	20 (12,8)	11 (6,1)	0	1
	Lysobacter	1 (0,6)	1 (0,6)	0	0
	Massilia	1 (0,6)	2 (1,1)	0	0
	Microbacterium	2 (1,3)	6 (3,3)	0	0
	Micrococcus	3 (1,9)	7 (3,9)	0	0
	Neobacillus	1 (0,6)	1 (0,6)	0	1
	Paenibacillus	11 (7,1)	3 (1,7)	3	1
	Peribacillus	9 (5,8)	13 (7,2)	5	4
	Priestia	4 (2,6)	2 (1,1)	2	2
	Pseudomonas	31 (19,9)	22 (12,2)	18	5
	Staphylococcus	1 (0,6)	3 (1,7)	1	0
	Stenotrophomonas	3 (1,9)	13 (7,2)	0	2
	Streptomyces	3 (1,9)	15 (8,3)	1	12
	Variovorax	4 (2,6)	5 (2,8)	0	0
DDP genera	Acidovorax	1 (0,6)	0 (0)	0	0
	Bullera	1 0,6)	0 (0)	0	0
	Cytobacillus	1 (0,6)	0 (0)	1	0
	Dyella	1 (0,6)	0 (0)	0	0
	Gordonia	1 (0,6)	0 (0)	0	0
	Gottfriedia	1 (0,6)	0 (0)	0	0
	Krasilnikoviella	1 (0,6)	0 (0)	1	0
	Lelliottia	1 (0,6)	0 (0)	0	0
	Lysinibacillus	4 (2,6)	0 (0)	0	0
	Metabacillus	1 (0,6)	0 (0)	0	0
	Niallia	1 (0,6)	0 (0)	1	0
	Paenisporosarcina	1 (0,6)	0 (0)	0	0
	Pantoea	2 (1,3)	0 (0)	0	0
	Pedobacter	1 (0,6)	0 (0)	0	0
	Pseudescherichia	1 (0,6)	0 (0)	0	0
	Rahnella	3 (1,9)	0 (0)	2	0
	Salinibacterium	1 (0,6)	0 (0)	0	0
	Serratia	3 (1,9)	0 (0)	1	0
IChip genera	Achromobacter	0 (0)	2 (1,1)	0	0
	Agrobacterium	0 (0)	1 (0,6)	0	0
	Agrococcus	0 (0)	1 (0,6)	0	0
	Agromyces	0 (0)	1 (0,6)	0	0
	Brevundimonas	0 (0)	3 (1,7)	0	0
	Cladosporium	0 (0)	1 (0,6)	0	0
	Cupriavidus	0 (0)	2 (1,1)	0	0
	Delftia	0 (0)	1 (0,6)	0	1
	Duganella	0 (0)	1 (0,6)	0	0
	Frigoribacterium	0 (0)	1 (0,6)	0	0
	Fusarium	0 (0)	4 (2,2)	0	2
	Macrococcus	0 (0)	1 (0,6)	0	0
	Methylobacterium	0 (0)	1 (0,6)	0	0
	Nibribacter	0 (0)	1 (0,6)	0	0
	Paracoccus	0 (0)	1 (0,6)	0	0
	Penicillium	0 (0)	1 (0,6)	0	1
	Phyllobacterium	0 (0)	2 (1,1)	0	0
	Pseudarthrobacter	0 (0)	4 (2,2)	0	0
	Psychrobacillus	0 (0)	2 (1,1)	0	1
	Rhodococcus	0 (0)	2 (1,1)	0	0
	Rhodotorula	0 (0)	1 (0,6)	0	0
	Sphingobacterium	0 (0)	1 (0,6)	0	0
	Sphingomonas	0 (0)	3 (1,7)	0	0
	Sporobolomyces	0 (0)	2 (1,1)	0	0
	Sporosarcina	0 (0)	3 (1,7)	0	0
	Ustilago	0 (0)	1 (0,6)	0	0
	Vogesella	0 (0)	1 (0,6)	0	0
Total	65	156 (100)	180 (100)	47	38

## Sheet: Table S4
Table S4 - Antibacterial activity of isolates against model bacteria using deferred antagonism assays.
				Model strains
Strains	Affiliation	Phylum	Agar medium	PA	EC	KP	EF	SA	ML
S8-C3-4	Agrococcus baldri IAM 15147	Actinomycetota	LB 1/5	-	-	-	-	-	-
S9-C1-5	Agromyces ramosus DSM 43045	Actinomycetota	LB 1/5	-	-	-	-	-	-
S9-9	Arthrobacter humicola KV 653	Actinomycetota	LB	-	-	-	-	-	-
S9-C1-3	Arthrobacter humicola KV 653	Actinomycetota	LB 1/5	-	-	-	-	-	-
S5-14	Arthrobacter rhombi F98 3HR69	Actinomycetota	TSB	-	-	-	-	-	++
S5-4	Arthrobacter rhombi F98 3HR69	Actinomycetota	LB	-	-	-	-	-	-
S5-5	Curtobacterium allii 20TX0166	Actinomycetota	LB	-	-	-	-	-	-
S5-C1-10	Curtobacterium allii 20TX0166	Actinomycetota	LB	-	-	-	-	-	-
S6-15	Curtobacterium allii 20TX0166	Actinomycetota	TSB	-	-	-	-	-	-
S9-C1-22	Curtobacterium allii 20TX0166	Actinomycetota	LB 1/5	-	-	-	-	-	-
S3-C1-3	Curtobacterium flaccumfaciens	Actinomycetota	LB	-	-	-	-	-	-
S3-C1-4	Curtobacterium flaccumfaciens	Actinomycetota	LB	-	-	-	-	-	-
S9-3	Curtobacterium flaccumfaciens	Actinomycetota	LB	-	-	-	-	-	-
S9-4	Curtobacterium flaccumfaciens	Actinomycetota	LB	-	-	-	-	-	-
S9-C1-35	Frigoribacterium faeni DSM 10309	Actinomycetota	LB 1/5	-	-	-	-	-	-
S8-33	Gordonia bronchialis DSM 43247	Actinomycetota	LB 1/5	-	-	-	-	-	-
S8-9	Krasilnikoviella muralis T6220 5 2b	Actinomycetota	TSB	-	-	-	-	-	+
S8-C2-5	Microbacterium algeriense G1	Actinomycetota	LB 1/5	-	-	-	-	-	-
S8-C2-9	Microbacterium algeriense G1	Actinomycetota	LB 1/5	-	-	-	-	-	-
S8-8	Microbacterium arabinogalactanolyticum DSM 8611	Actinomycetota	TSB	-	-	-	-	-	-
S2-C3-11	Microbacterium maritypicum	Actinomycetota	LB	-	-	-	-	-	-
S9-C1-23	Microbacterium oleivorans	Actinomycetota	LB 1/5	-	-	-	-	-	-
S1-3	Microbacterium sp.	Actinomycetota	LB	-	-	-	-	-	-
S3-C2-6	Microbacterium sp.	Actinomycetota	LB	-	-	-	-	-	-
S9-C1-30	Microbacterium sp.	Actinomycetota	LB 1/5	-	-	-	-	-	-
S3-C2-4	Micrococcus luteus	Actinomycetota	LB	-	-	-	-	-	-
S7-1	Micrococcus luteus	Actinomycetota	LB	-	-	-	-	-	-
S7-2	Micrococcus luteus	Actinomycetota	LB	-	-	-	-	-	-
S7-C2-1	Micrococcus luteus	Actinomycetota	LB	-	-	-	-	-	-
S7-C2-5	Micrococcus luteus	Actinomycetota	LB	-	-	-	-	-	-
S8-C3-6	Micrococcus luteus	Actinomycetota	LB 1/5	-	-	-	-	-	-
S9-C1-13	Micrococcus luteus	Actinomycetota	LB 1/5	-	-	-	-	-	-
S9-C1-32	Micrococcus luteus	Actinomycetota	LB 1/5	-	-	-	-	-	-
S7-C3-9	Micrococcus sp.	Actinomycetota	LB	-	-	-	-	-	-
S8-14	Micrococcus sp.	Actinomycetota	TSB	-	-	-	-	-	-
S5-C1-25	Pseudarthrobacter chlorophenolicus	Actinomycetota	LB	-	-	-	-	-	-
S7-C1-3	Pseudarthrobacter oxydans	Actinomycetota	LB	-	-	-	-	-	-
S7-C3-2	Pseudarthrobacter oxydans	Actinomycetota	LB	-	-	-	-	-	-
S2-C2-1	Pseudarthrobacter sulfonivorans	Actinomycetota	LB	-	-	-	-	-	-
S5-C1-15	Rhodococcus spelaei C9 5	Actinomycetota	LB	-	-	-	-	-	-
S9-C1-18	Rhodococcus spelaei C9 5	Actinomycetota	LB 1/5	-	-	-	-	-	-
S8-31	Salinibacterium xinjiangense 0543	Actinomycetota	TSB 1/5	-	-	-	-	-	-
S9-C1-17	Streptomyces aureus NBRC 100912	Actinomycetota	LB 1/5	-	-	-	-	-	+++
S8-20	Streptomyces avidinii NRRL 3077	Actinomycetota	LB 1/5	-	-	-	-	-	-
S8-C1-9	Streptomyces avidinii NRRL 3077	Actinomycetota	LB 1/5	-	++	-	++	-	++
S9-C1-20	Streptomyces caniferus AS 4 1588	Actinomycetota	LB 1/5	-	-	-	++	-	+++
S8-C3-7	Streptomyces chartreusis ISP 5085	Actinomycetota	LB 1/5	-	-	-	+	-	+++
S9-C2-7	Streptomyces cyaneofuscatus	Actinomycetota	LB 1/5	-	-	-	-	++	++
S2-C3-8	Streptomyces cyslabdanicus K04 0144	Actinomycetota	LB	-	-	-	-	+++	-
S9-C1-7	Streptomyces lutosisoli NEAU QTH3 11	Actinomycetota	LB 1/5	-	-	-	+	+	+
S9-C1-29	Streptomyces mirabilis CSSP107	Actinomycetota	LB 1/5	-	-	-	-	-	-
S2-C2-5	Streptomyces netropsis NBRC 12893	Actinomycetota	LB	+	++	++	++	++	+++
S3-C2-3	Streptomyces netropsis NBRC 12893	Actinomycetota	LB	-	+++	+	++	+++	+++
S9-C2-5	Streptomyces pratensis ch24	Actinomycetota	LB 1/5	-	-	-	-	-	-
S9-C2-2	Streptomyces sampsonii NBRC 13083	Actinomycetota	LB 1/5	-	-	-	+	+++	-
S9-C1-27	Streptomyces sioyaensis NBRC 12820	Actinomycetota	LB 1/5	-	-	-	-	-	++
S8-21	Streptomyces sp.	Actinomycetota	LB 1/5	-	-	-	-	-	-
S9-C1-8	Streptomyces tanashiensis NBRC 12919	Actinomycetota	LB 1/5	-	-	-	+	+	-
S5-C1-18	Streptomyces vinaceus CSSP186	Actinomycetota	LB	-	-	-	-	-	-
S8-4	Streptomyces wistariopsis JCM 4688	Actinomycetota	LB	-	-	-	+++	-	-
S9-C1-24	Cladosporium puyae CBS 274 80A	Ascomycota	LB 1/5	-	-	-	-	-	-
S2-C2-2	Fusarium circinatum CBS 405 97	Ascomycota	LB	-	-	-	-	-	-
S2-C2-6	Fusarium circinatum CBS 405 97	Ascomycota	LB	-	-	-	-	-	-
S2-C3-7	Fusarium solani CBS 140079	Ascomycota	LB	-	+	-	-	+	+++
S7-C3-10	Fusarium sp.	Ascomycota	LB	-	-	-	++	+++	+++
S1-C2-9	Penicillium griseofluvum	Ascomycota	LB	+++	+++	+++	-	-	+++
S3-12	Bacillus aerius 24K	Bacillota	TSB	-	-	-	+++	+++	+++
S9-13	Bacillus haynesii NRRL B 41327	Bacillota	LB	-	-	-	-	-	-
S9-18	Bacillus licheniformis DSM 13	Bacillota	TSB	-	-	-	-	-	+++
S1-9	Bacillus mobilis MCCC 1A05942	Bacillota	LB 1/5	-	-	-	-	-	-
S2-C2-4	Bacillus mobilis MCCC 1A05942	Bacillota	LB	-	+++	-	+	-	+++
S2-C3-1	Bacillus mobilis MCCC 1A05942	Bacillota	LB	-	-	-	-	+	-
S7-6	Bacillus mobilis MCCC 1A05942	Bacillota	LB 1/5	-	++	-	-	-	++
S8-C1-6	Bacillus mobilis MCCC 1A05942	Bacillota	LB 1/5	-	-	-	-	-	-
S1-4	Bacillus mycoides	Bacillota	LB	-	-	-	-	-	-
S1-C2-16	Bacillus mycoides	Bacillota	LB	-	-	-	-	-	-
S1-C2-5	Bacillus mycoides	Bacillota	LB	-	-	-	-	-	-
S3-17	Bacillus mycoides	Bacillota	TSB	-	-	-	-	-	-
S3-4	Bacillus mycoides	Bacillota	LB	-	-	-	-	-	-
S3-9	Bacillus mycoides	Bacillota	LB	-	-	-	-	-	-
S3-C2-1	Bacillus mycoides	Bacillota	LB	-	-	-	-	-	-
S4-10	Bacillus mycoides	Bacillota	TSB	-	-	-	-	-	-
S4-12	Bacillus mycoides	Bacillota	TSB	-	-	-	-	-	-
S4-14	Bacillus mycoides	Bacillota	TSB	-	-	-	-	-	-
S4-17	Bacillus mycoides	Bacillota	TSB 1/5	-	-	-	-	-	-
S4-8	Bacillus mycoides	Bacillota	LB	-	-	-	-	-	-
S5-C1-16	Bacillus mycoides	Bacillota	LB	-	-	-	-	-	-
S5-C1-7	Bacillus mycoides	Bacillota	LB	-	-	-	-	-	-
S5-C1-9	Bacillus mycoides	Bacillota	LB	-	-	-	-	-	-
S6-2	Bacillus mycoides	Bacillota	LB	-	-	-	-	-	-
S6-3	Bacillus mycoides	Bacillota	TSB	-	-	-	-	-	-
S3-6	Bacillus mycoides NBRC 101238	Bacillota	LB	-	-	-	+++	++	++
S4-3	Bacillus sp.	Bacillota	LB	-	-	-	-	-	-
S5-1	Bacillus sp.	Bacillota	LB	-	-	-	-	-	-
S6-1	Bacillus sp.	Bacillota	LB	-	-	-	-	-	-
S6-4	Bacillus sp.	Bacillota	TSB	-	-	-	-	-	-
S9-14	Bacillus sp.	Bacillota	LB	-	-	-	-	-	-
S9-7	Bacillus sp.	Bacillota	LB	-	-	-	-	-	-
S2-3	Bacillus toyonensis BCT 7112	Bacillota	LB	++	++	-	+	++	++
S3-16	Bacillus velezensis FZB42	Bacillota	TSB	++	+++	+++	++	++	+++
S1-7	Cytobacillus kochii WCC 4582	Bacillota	TSB	-	-	-	-	-	++
S8-6	Gottfriedia solisilvae NEAU cbsb5	Bacillota	LB	-	-	-	-	-	-
S4-7	Lysinibacillus sp.	Bacillota	LB	-	-	-	-	-	-
S5-10	Lysinibacillus sp.	Bacillota	TSB	-	-	-	-	-	-
S5-8	Lysinibacillus sp.	Bacillota	TSB	-	-	-	-	-	-
S8-18	Lysinibacillus xylanilyticus XDB9	Bacillota	LB 1/5	-	-	-	-	-	-
S8-C1-7	Macrococcus equipercicus H8h3	Bacillota	LB 1/5	-	-	-	-	-	-
S7-3	Metabacillus litoralis SW 211	Bacillota	LB	-	-	-	-	-	-
S9-C1-2	Neobacillus drentensis NBRC 102427	Bacillota	LB 1/5	-	-	-	-	+	-
S9-6	Neobacillus niacini IFO15566	Bacillota	LB	-	-	-	-	-	-
S9-19	Niallia circulans NBRC 13626	Bacillota	TSB	-	-	-	-	-	++
S4-11	Paenibacillus amylolyticus NRRL NRS 290	Bacillota	TSB	-	-	-	+	-	+
S9-C1-26	Paenibacillus endophyticus	Bacillota	LB 1/5	-	-	-	-	-	-
S8-19	Paenibacillus endophyticus PECAE04	Bacillota	LB 1/5	-	-	-	-	-	-
S8-C1-5	Paenibacillus illinoisensis	Bacillota	LB 1/5	-	-	-	-	-	-
S2-C2-7	Paenibacillus lautus	Bacillota	LB	-	-	-	-	-	+++
S3-1	Paenibacillus lautus	Bacillota	LB	-	-	-	-	-	-
S3-2	Paenibacillus lautus	Bacillota	LB	-	-	-	-	-	-
S4-13	Paenibacillus lautus	Bacillota	TSB	-	-	-	-	-	-
S4-2	Paenibacillus lautus	Bacillota	LB	-	-	-	-	-	-
S8-13	Paenibacillus lautus	Bacillota	TSB	-	-	-	-	-	++
S4-4	Paenibacillus sp.	Bacillota	LB	-	-	-	-	-	-
S6-16	Paenibacillus sp.	Bacillota	TSB	-	-	-	-	-	-
S9-8	Paenibacillus terrigena A35	Bacillota	LB	-	-	-	-	-	-
S6-12	Paenibacillus tibetensis SSB001	Bacillota	LB	-	-	-	-	-	+++
S6-10	Paenisporosarcina macmurdoensis CMS 21w	Bacillota	LB	-	-	-	-	-	-
S7-C1-4	Peribacillus simplex	Bacillota	LB	-	-	-	-	-	-
S1-1	Peribacillus frigoritolerans DSM 8801	Bacillota	LB	-	-	-	-	-	-
S1-C2-10	Peribacillus frigoritolerans DSM 8801	Bacillota	LB	-	-	-	-	-	++
S3-11	Peribacillus frigoritolerans DSM 8801	Bacillota	LB	-	-	-	-	-	+
S4-1	Peribacillus frigoritolerans DSM 8801	Bacillota	LB	-	-	-	-	-	-
S4-21	Peribacillus frigoritolerans DSM 8801	Bacillota	TSB 1/5	-	-	-	-	-	+
S4-5	Peribacillus frigoritolerans DSM 8801	Bacillota	LB	-	-	-	-	-	-
S5-C1-21	Peribacillus frigoritolerans DSM 8801	Bacillota	LB	-	-	-	-	-	-
S7-C1-1	Peribacillus frigoritolerans DSM 8801	Bacillota	LB	-	-	-	-	-	+
S8-15	Peribacillus frigoritolerans DSM 8801	Bacillota	TSB	-	-	-	-	-	++
S8-23	Peribacillus frigoritolerans DSM 8801	Bacillota	LB 1/5	-	-	-	-	-	++
S8-C3-10	Peribacillus frigoritolerans DSM 8801	Bacillota	LB 1/5	-	-	-	-	-	+
S1-C2-2	Peribacillus simplex LMG 11160	Bacillota	LB	-	-	-	-	-	-
S4-22	Peribacillus simplex LMG 11160	Bacillota	LB	-	-	-	-	-	+
S7-C1-5	Peribacillus simplex LMG 11160	Bacillota	LB	-	-	-	-	-	+++
S5-C1-23	Peribacillus sp.	Bacillota	LB	-	-	-	-	-	-
S5-C1-8	Peribacillus sp.	Bacillota	LB	-	-	-	-	-	-
S7-C1-7	Peribacillus sp.	Bacillota	LB	-	-	-	-	-	-
S7-C3-4	Peribacillus sp.	Bacillota	LB	-	-	-	-	-	-
S8-5	Peribacillus sp.	Bacillota	LB	-	-	-	-	-	-
S8-C1-1	Peribacillus sp.	Bacillota	LB 1/5	-	-	-	-	-	-
S8-C2-11	Peribacillus sp.	Bacillota	LB 1/5	-	-	-	-	-	-
S3-18	Priestia aryabhattai B8W22	Bacillota	TSB	-	-	-	+	-	-
S8-32	Priestia aryabhattai B8W22	Bacillota	TSB 1/5	-	-	-	-	-	-
S9-C1-12	Priestia aryabhattai B8W22	Bacillota	LB 1/5	-	-	-	-	-	+++
S9-C1-25	Priestia aryabhattai B8W22	Bacillota	LB 1/5	-	-	-	-	-	+++
S7-4	Priestia megaterium NBRC 15308	Bacillota	TSB	-	+	-	-	+	+++
S9-1	Priestia sp.	Bacillota	LB	-	-	-	-	-	-
S2-C3-14	Psychrobacillus sp.	Bacillota	LB	-	-	-	-	-	-
S7-C2-9	Psychrobacillus sp.	Bacillota	LB	-	-	-	++	-	-
S3-C2-7	Sporosarcina aquimarina SW28	Bacillota	LB	-	-	-	-	-	-
S7-C1-6	Sporosarcina aquimarina SW28	Bacillota	LB	-	-	-	-	-	-
S5-C1-14	Sporosarcina saromensis NBRC 103571	Bacillota	LB	-	-	-	-	-	-
S7-C3-5	Staphylococcus aureus NBRC 100910	Bacillota	LB	-	-	-	-	-	-
S7-C3-3	Staphylococcus epidermidis Fussel	Bacillota	LB	-	-	-	-	-	-
S9-17	Staphylococcus hominis subsp. novobiosepticus GTC 1228	Bacillota	LB	-	-	-	-	-	+
S8-C2-8	Staphylococcus xylosus	Bacillota	LB 1/5	-	-	-	-	-	-
S8-C1-15	Chryseobacterium lactis KC1864	Bacteroidota	LB 1/5	-	-	-	-	-	-
S1-C2-6	Chryseobacterium oncorhynchi	Bacteroidota	LB	-	-	++	-	++	-
S1-C2-15	Chryseobacterium rhizosphaerae	Bacteroidota	LB	-	-	-	-	-	-
S2-C3-13	Chryseobacterium sp.	Bacteroidota	LB	-	-	-	-	-	-
S5-11	Chryseobacterium sp.	Bacteroidota	TSB	-	-	-	-	-	-
S5-2	Chryseobacterium sp.	Bacteroidota	LB	-	-	-	-	-	-
S5-C1-4	Chryseobacterium sp.	Bacteroidota	LB	-	-	-	-	-	-
S8-C2-2	Chryseobacterium sp.	Bacteroidota	LB 1/5	-	-	-	-	-	-
S2-6	Flavobacterium aquidurense	Bacteroidota	LB 1/5	-	-	-	-	-	-
S2-2	Flavobacterium banpakuense	Bacteroidota	LB	-	-	-	-	-	-
S5-C1-17	Flavobacterium cupreum P2683	Bacteroidota	LB	-	-	-	-	-	-
S5-C1-2	Flavobacterium cupreum P2683	Bacteroidota	LB	-	-	-	-	-	-
S2-C3-2	Flavobacterium geliluteum P7388	Bacteroidota	LB	-	++	-	-	-	-
S6-18	Flavobacterium glaciei 0499	Bacteroidota	TSB 1/5	-	-	-	-	-	-
S2-9	Flavobacterium hauense BX12	Bacteroidota	TSB 1/5	-	-	-	-	-	-
S4-26	Flavobacterium hercynium	Bacteroidota	TSB	-	-	-	-	-	-
S4-27	Flavobacterium hercynium	Bacteroidota	TSB 1/5	-	-	-	-	-	-
S1-8	Flavobacterium hibernum	Bacteroidota	LB 1/5	-	-	-	-	-	-
S3-14	Flavobacterium hibernum	Bacteroidota	TSB	-	-	-	-	-	-
S5-16	Flavobacterium macacae YIM 102600	Bacteroidota	TSB	-	-	-	-	-	-
S3-C2-5	Flavobacterium pectinovorum	Bacteroidota	LB	-	-	-	-	-	-
S8-C1-16	Flavobacterium piscis	Bacteroidota	LB 1/5	-	-	-	-	-	-
S8-C2-16	Flavobacterium piscis	Bacteroidota	LB 1/5	-	-	-	-	-	-
S9-26	Flavobacterium piscis	Bacteroidota	TSB 1/5	-	-	-	-	-	-
S8-C1-8	Flavobacterium piscis 412R 09	Bacteroidota	LB 1/5	-	-	-	-	-	-
S2-C3-5	Flavobacterium saccharophilum	Bacteroidota	LB	-	-	-	-	-	-
S4-16	Flavobacterium saccharophilum	Bacteroidota	LB 1/5	-	-	-	-	-	-
S2-5	Flavobacterium saccharophilum NBRC 15944	Bacteroidota	LB 1/5	-	-	-	-	-	-
S3-20	Flavobacterium saccharophilum NBRC 15944	Bacteroidota	LB 1/5	-	-	-	-	-	-
S1-2	Flavobacterium sp.	Bacteroidota	LB	-	-	-	-	-	-
S1-C2-13	Flavobacterium sp.	Bacteroidota	LB	-	-	-	-	-	-
S1-C2-14	Flavobacterium sp.	Bacteroidota	LB	-	-	-	-	-	-
S2-7	Flavobacterium sp.	Bacteroidota	LB 1/5	-	-	-	-	-	-
S4-15	Flavobacterium sp.	Bacteroidota	LB 1/5	-	-	-	-	-	-
S5-12	Flavobacterium sp.	Bacteroidota	LB 1/5	-	-	-	-	-	-
S8-22	Flavobacterium sp.	Bacteroidota	LB 1/5	-	-	-	-	-	-
S9-22	Flavobacterium sp.	Bacteroidota	TSB	-	-	-	-	-	-
S9-27	Flavobacterium sp.	Bacteroidota	TSB 1/5	-	-	-	-	-	-
S6-C2-1	Flavobacterium tructae 435 08	Bacteroidota	LB	-	-	-	-	-	-
S9-C1-15	Nibribacter flagellatus THG T16	Bacteroidota	LB 1/5	-	-	-	-	-	-
S6-8	Pedobacter agri PB92	Bacteroidota	TSB 1/5	-	-	-	-	-	-
S8-C2-10	Sphingobacterium faecium NBRC 15299	Bacteroidota	LB 1/5	-	-	-	-	-	-
S9-C1-34	Sphingomonas aerolata	Bacteroidota	LB 1/5	-	-	-	-	-	-
S9-C1-33	Sphingomonas panaciterrae DCY91	Bacteroidota	LB 1/5	-	-	-	-	-	-
S9-C2-3	Sphingomonas sp.	Bacteroidota	LB 1/5	-	-	-	-	-	-
S9-31	Bullera alba CBS 500	Basidiomycota	TSB	-	-	-	-	-	-
S8-C3-3	Rhodotorula mucilaginosa	Basidiomycota	LB 1/5	-	-	-	-	-	-
S9-C1-16	Sporobolomyces reniformis CGMCC 2 5627	Basidiomycota	LB 1/5	-	-	-	-	-	-
S9-C3-1	Sporobolomyces reniformis CGMCC 2 5627	Basidiomycota	LB 1/5	-	-	-	-	-	-
S9-C1-31	Ustilago shanxiensis CBS 10075	Basidiomycota	LB 1/5	-	-	-	-	-	-
S4-C2-3	Achromobacter kerstersii LMG 3441	Pseudomonadota	LB	-	-	-	-	-	-
S8-C2-19	Achromobacter sp.	Pseudomonadota	LB 1/5	-	-	-	-	-	-
S8-30	Acidovorax radicis N35	Pseudomonadota	TSB 1/5	-	-	-	-	-	-
S2-C3-9	Acinetobacter calcoaceticus	Pseudomonadota	LB	-	-	-	-	-	-
S5-C1-11	Acinetobacter calcoaceticus	Pseudomonadota	LB	-	-	-	-	-	-
S8-7	Acinetobacter calcoaceticus	Pseudomonadota	LB	-	-	-	-	-	-
S8-C2-18	Acinetobacter calcoaceticus	Pseudomonadota	LB 1/5	-	-	-	-	-	-
S1-C2-12	Acinetobacter johnsonii	Pseudomonadota	LB	-	-	-	-	-	-
S7-C2-2	Acinetobacter johnsonii	Pseudomonadota	LB	-	-	-	-	-	-
S1-C2-1	Acinetobacter lwoffii	Pseudomonadota	LB	-	-	-	-	-	-
S5-C1-13	Acinetobacter lwoffii	Pseudomonadota	LB	-	-	-	-	-	-
S8-C2-12	Acinetobacter radioresistens	Pseudomonadota	LB 1/5	-	-	-	-	-	-
S5-C1-6	Acinetobacter sp.	Pseudomonadota	LB	-	-	-	-	-	-
S8-C2-6	Acinetobacter sp.	Pseudomonadota	LB 1/5	-	-	-	-	-	-
S9-29	Acinetobacter sp.	Pseudomonadota	TSB 1/5	-	-	-	-	-	-
S2-C3-3	Agrobacterium radiobacter IAM 12048	Pseudomonadota	LB	-	-	-	-	-	-
S5-C1-22	Brevundimonas sp.	Pseudomonadota	LB	-	-	-	-	-	-
S7-C2-4	Brevundimonas sp.	Pseudomonadota	LB	-	-	-	-	-	-
S7-C3-6	Brevundimonas sp.	Pseudomonadota	LB	-	-	-	-	-	-
S7-C3-8	Cupriavidus necator	Pseudomonadota	LB	-	-	-	-	-	-
S8-C2-3	Cupriavidus sp.	Pseudomonadota	LB 1/5	-	-	-	-	-	-
S8-C3-9	Delftia acidovorans	Pseudomonadota	LB 1/5	-	+++	++	-	-	+
S5-C1-20	Duganella margarita FT109W	Pseudomonadota	LB	-	-	-	-	-	-
S9-34	Dyella tabacisoli L4 6	Pseudomonadota	TSB	-	-	-	-	-	-
S4-18	Ensifer adhaerens NBRC 100388	Pseudomonadota	TSB 1/5	-	-	-	-	-	-
S4-6	Ensifer adhaerens NBRC 100388	Pseudomonadota	LB	-	-	-	-	-	-
S7-C1-2	Ensifer adhaerens NBRC 100388	Pseudomonadota	LB	-	-	-	-	-	+
S3-27	Lelliottia amnigena	Pseudomonadota	LB	-	-	-	-	-	-
S7-C3-12	Lysobacter prati SYSU H10001	Pseudomonadota	LB	-	-	-	-	-	-
S2-8	Lysobacter soli DCY21	Pseudomonadota	TSB 1/5	-	-	-	-	-	-
S5-C1-27	Massilia soli R798	Pseudomonadota	LB	-	-	-	-	-	-
S2-1	Massilia sp.	Pseudomonadota	LB	-	-	-	-	-	-
S2-C3-10	Massilia suwonensis 5414S 25	Pseudomonadota	LB	-	-	-	-	-	-
S9-C1-21	Methylobacterium mesophilicum	Pseudomonadota	LB 1/5	-	-	-	-	-	-
S9-30	Pantoea agglomerans DSM 3493	Pseudomonadota	TSB 1/5	-	-	-	-	-	-
S3-13	Pantoea sp.	Pseudomonadota	TSB	-	-	-	-	-	-
S9-C3-3	Paracoccus yeei	Pseudomonadota	LB 1/5	-	-	-	-	-	-
S9-C1-14	Phyllobacterium zundukense Tri 48	Pseudomonadota	LB 1/5	-	-	-	-	-	-
S9-C1-19	Phyllobacterium zundukense Tri 48	Pseudomonadota	LB 1/5	-	-	-	-	-	-
S5-7	Pseudescherichia sp.	Pseudomonadota	TSB	-	-	-	-	-	-
S8-12	Pseudomonas azotoformans NBRC 12693	Pseudomonadota	TSB	-	-	++	-	-	-
S1-16	Pseudomonas brassicacearum	Pseudomonadota	TSB 1/5	-	-	-	-	+++	+++
S1-17	Pseudomonas brassicacearum	Pseudomonadota	TSB 1/5	-	-	-	-	-	-
S6-11	Pseudomonas crudilactis UCMA 17988	Pseudomonadota	LB	-	-	-	+	+++	+
S8-28	Pseudomonas crudilactis UCMA 17988	Pseudomonadota	TSB 1/5	-	-	-	-	++	-
S7-C2-6	Pseudomonas guryensis SR9	Pseudomonadota	LB	-	-	-	-	-	-
S9-28	Pseudomonas helmanticensis OHA11	Pseudomonadota	TSB 1/5	-	+++	+++	-	-	+++
S9-C1-36	Pseudomonas helmanticensis OHA11	Pseudomonadota	LB 1/5	-	-	-	+	-	-
S3-7	Pseudomonas jessenii	Pseudomonadota	LB	-	-	-	-	-	-
S8-2	Pseudomonas kilonensis	Pseudomonadota	LB	-	-	-	-	-	-
S1-10	Pseudomonas koreensis	Pseudomonadota	LB 1/5	-	-	-	-	-	-
S1-14	Pseudomonas koreensis	Pseudomonadota	LB 1/5	-	-	-	-	-	-
S2-C3-12	Pseudomonas koreensis	Pseudomonadota	LB	-	-	-	-	-	-
S3-C1-1	Pseudomonas koreensis	Pseudomonadota	LB	-	-	-	-	-	-
S3-C1-2	Pseudomonas koreensis	Pseudomonadota	LB	-	-	-	-	-	-
S4-C1-1	Pseudomonas koreensis	Pseudomonadota	LB	-	-	-	-	-	-
S5-C1-3	Pseudomonas koreensis	Pseudomonadota	LB	-	-	-	-	-	-
S6-9	Pseudomonas koreensis	Pseudomonadota	TSB 1/5	-	-	-	-	-	+++
S1-5	Pseudomonas koreensis Ps 9 14	Pseudomonadota	TSB	+	+	-	-	+	-
S3-5	Pseudomonas koreensis Ps 9 14	Pseudomonadota	LB	+++	-	-	-	-	++
S7-10	Pseudomonas lactis DSM 29167	Pseudomonadota	TSB 1/5	-	++	-	-	+++	-
S3-3	Pseudomonas laurylsulfativorans AP3 22	Pseudomonadota	LB	-	-	-	-	-	++
S8-27	Pseudomonas lini DLE411J	Pseudomonadota	TSB 1/5	-	-	-	-	-	+++
S8-C1-12	Pseudomonas lini DLE411J	Pseudomonadota	LB 1/5	-	-	-	-	-	+++
S8-C1-3	Pseudomonas lini DLE411J	Pseudomonadota	LB 1/5	-	-	-	-	-	++
S9-21	Pseudomonas lini DLE411J	Pseudomonadota	TSB	-	-	-	-	+	-
S9-11	Pseudomonas marginalis ATCC 10844	Pseudomonadota	LB	+	++	+++	-	+	+
S9-C1-1	Pseudomonas oryzihabitans	Pseudomonadota	LB 1/5	-	-	-	-	-	-
S9-23	Pseudomonas ovata F51	Pseudomonadota	LB 1/5	-	-	-	-	-	-
S6-14	Pseudomonas silesiensis A3	Pseudomonadota	LB	-	-	-	-	-	+
S1-6	Pseudomonas silesiensis A3	Pseudomonadota	TSB	-	-	-	+	+	+++
S5-6	Pseudomonas soyae JL117	Pseudomonadota	LB	-	-	++	-	-	-
S6-5	Pseudomonas soyae JL117	Pseudomonadota	LB 1/5	-	-	-	-	-	++
S8-C2-15	Pseudomonas soyae JL117	Pseudomonadota	LB 1/5	-	-	-	+	-	++
S9-24	Pseudomonas soyae JL117	Pseudomonadota	LB 1/5	-	+	-	+	-	-
S1-C2-4	Pseudomonas sp.	Pseudomonadota	LB	-	-	-	-	-	-
S1-C2-7	Pseudomonas sp.	Pseudomonadota	LB	-	-	-	-	-	-
S3-26	Pseudomonas sp.	Pseudomonadota	TSB 1/5	-	-	-	-	-	-
S4-24	Pseudomonas sp.	Pseudomonadota	LB	-	-	-	-	-	-
S4-25	Pseudomonas sp.	Pseudomonadota	LB	-	-	-	-	-	-
S5-13	Pseudomonas sp.	Pseudomonadota	TSB 1/5	-	-	-	-	-	-
S5-15	Pseudomonas sp.	Pseudomonadota	TSB	-	-	-	-	-	-
S5-C1-12	Pseudomonas sp.	Pseudomonadota	LB	-	-	-	-	-	-
S5-C1-19	Pseudomonas sp.	Pseudomonadota	LB	-	-	-	-	-	-
S6-20	Pseudomonas sp.	Pseudomonadota	TSB 1/5	-	-	-	-	-	-
S8-C1-10	Pseudomonas sp.	Pseudomonadota	LB 1/5	-	-	-	-	-	-
S8-C1-17	Pseudomonas sp.	Pseudomonadota	LB 1/5	-	-	-	-	-	-
S8-C2-1	Pseudomonas sp.	Pseudomonadota	LB 1/5	-	-	-	-	-	-
S8-C3-5	Pseudomonas sp.	Pseudomonadota	LB 1/5	-	-	-	-	-	-
S9-C2-6	Pseudomonas sp.	Pseudomonadota	LB 1/5	-	-	-	-	-	-
S8-C2-4	Pseudomonas tolaasii ATCC 33618	Pseudomonadota	LB 1/5	-	-	-	+	-	-
S2-4	Pseudomonas umsongensis	Pseudomonadota	LB	-	-	-	-	-	-
S8-C3-1	Pseudomonas umsongensis	Pseudomonadota	LB 1/5	-	-	-	-	-	-
S9-20	Rahnella aceris SAP 19	Pseudomonadota	TSB	-	++	-	-	-	-
S9-37	Rahnella aceris SAP 19	Pseudomonadota	TSB 1/5	-	+	-	+	-	-
S9-10	Rahnella aquatilis	Pseudomonadota	LB	-	-	-	-	-	-
S8-11	Serratia plymuthica NBRC 102599	Pseudomonadota	TSB	-	-	-	-	+++	-
S9-2	Serratia sp.	Pseudomonadota	LB	-	-	-	-	-	-
S9-38	Serratia sp.	Pseudomonadota	TSB	-	-	-	-	-	-
S6-C2-3	Stenotrophomonas chelatiphaga LPM 5	Pseudomonadota	LB	-	-	-	-	-	-
S8-C1-11	Stenotrophomonas chelatiphaga LPM 5	Pseudomonadota	LB 1/5	-	-	-	-	-	-
S8-C1-13	Stenotrophomonas chelatiphaga LPM 5	Pseudomonadota	LB 1/5	-	-	-	-	-	-
S3-28	Stenotrophomonas nematodicola W5	Pseudomonadota	LB	-	-	-	-	-	-
S8-1	Stenotrophomonas pictorum LMG 981	Pseudomonadota	LB	-	-	-	-	-	-
S5-C1-26	Stenotrophomonas rhizophila	Pseudomonadota	LB	-	-	-	-	-	-
S5-C1-5	Stenotrophomonas rhizophila	Pseudomonadota	LB	-	-	-	+	+	+
S7-C1-8	Stenotrophomonas rhizophila	Pseudomonadota	LB	-	-	-	-	-	-
S9-16	Stenotrophomonas rhizophila e p10	Pseudomonadota	LB	-	-	-	-	-	-
S8-C2-13	Stenotrophomonas sp.	Pseudomonadota	LB 1/5	-	-	-	-	+++	+++
S1-C2-3	Stenotrophomonas sp.	Pseudomonadota	LB	-	-	-	-	-	-
S2-C2-3	Stenotrophomonas sp.	Pseudomonadota	LB	-	-	-	-	-	-
S2-C3-4	Stenotrophomonas sp.	Pseudomonadota	LB	-	-	-	-	-	-
S2-C3-6	Stenotrophomonas sp.	Pseudomonadota	LB	-	-	-	-	-	-
S8-C2-14	Stenotrophomonas sp.	Pseudomonadota	LB 1/5	-	-	-	-	-	-
S8-C3-2	Stenotrophomonas sp.	Pseudomonadota	LB 1/5	-	-	-	-	-	-
S1-11	Variovorax boronicumulans NBRC 103145	Pseudomonadota	LB 1/5	-	-	-	-	-	-
S8-C1-14	Variovorax boronicumulans NBRC 103145	Pseudomonadota	LB 1/5	-	-	-	-	-	-
S8-C1-4	Variovorax boronicumulans NBRC 103145	Pseudomonadota	LB 1/5	-	-	-	-	-	-
S8-C2-7	Variovorax boronicumulans NBRC 103145	Pseudomonadota	LB 1/5	-	-	-	-	-	-
S9-35	Variovorax boronicumulans NBRC 103145	Pseudomonadota	TSB	-	-	-	-	-	-
S6-C2-2	Variovorax soli NBRC 106424	Pseudomonadota	LB	-	-	-	-	-	-
S6-C2-4	Variovorax soli NBRC 106424	Pseudomonadota	LB	-	-	-	-	-	-
S1-12	Variovorax sp.	Pseudomonadota	LB 1/5	-	-	-	-	-	-
S4-19	Variovorax sp.	Pseudomonadota	TSB 1/5	-	-	-	-	-	-
S7-C2-7	Vogesella indigofera ATCC 19706	Pseudomonadota	LB	-	-	-	-	-	-
S1-13	Unindentified		LB 1/5	-	-	-	-	-	+++
S1-15	Unindentified		TSB 1/5	-	-	-	-	-	-
S1-C2-11	Unindentified		LB	-	-	-	-	-	-
S1-C2-8	Unindentified		LB	-	-	-	-	-	-
S3-15	Unindentified		TSB	-	-	-	-	-	-
S3-19	Unindentified		LB 1/5	-	-	-	-	-	-
S3-21	Unindentified		LB 1/5	-	-	-	-	-	+++
S3-C2-2	Unindentified		LB	-	-	-	-	-	-
S4-20	Unindentified		TSB 1/5	-	-	-	-	-	-
S4-23	Unindentified		LB	-	-	-	-	-	-
S4-C1-2	Unindentified		LB	-	-	-	-	-	-
S4-C1-3	Unindentified		LB	-	-	-	+	-	-
S4-C2-1	Unindentified		LB	-	-	-	-	-	-
S4-C2-2	Unindentified		LB	-	-	-	-	-	-
S5-17	Unindentified		LB 1/5	-	-	-	+	+++	+++
S5-9	Unindentified		TSB	-	-	-	-	-	-
S5-C1-24	Unindentified		LB	-	-	-	-	-	-
S6-13	Unindentified		LB	-	-	-	-	-	-
S6-17	Unindentified		TSB 1/5	-	-	-	-	-	-
S6-19	Unindentified		TSB 1/5	-	-	-	-	-	-
S6-21	Unindentified		TSB 1/5	-	-	-	-	-	-
S7-C2-3	Unindentified		LB	-	-	-	-	-	-
S7-C2-8	Unindentified		LB	-	-	-	-	-	-
S7-C3-1	Unindentified		LB	-	-	-	-	-	-
S7-C3-11	Unindentified		LB	-	-	-	-	-	-
S7-C3-7	Unindentified		LB	-	-	-	-	-	-
S8-17	Unindentified		LB 1/5	-	-	-	-	-	-
S8-24	Unindentified		LB 1/5	-	-	-	-	-	-
S8-25	Unindentified		TSB 1/5	-	-	-	-	-	-
S8-26	Unindentified		TSB 1/5	-	-	-	-	-	-
S8-29	Unindentified		TSB 1/5	-	-	-	-	-	-
S8-3	Unindentified		LB	-	-	-	-	-	-
S8-C1-2	Unindentified		LB 1/5	-	-	-	-	-	-
S8-C2-17	Unindentified		LB 1/5	-	-	-	-	-	-
S8-C3-8	Unindentified		LB 1/5	-	-	-	-	-	-
S9-25	Unindentified		TSB 1/5	-	-	+	-	+	+
S9-32	Unindentified		TSB	-	-	-	-	-	-
S9-33	Unindentified		TSB	-	-	-	-	-	-
S9-36	Unindentified		TSB	-	-	-	-	-	-
S9-5	Unindentified		LB	-	-	-	-	-	-
S9-C1-11	Unindentified		LB 1/5	-	-	-	-	-	-
S9-C1-28	Unindentified		LB 1/5	-	-	-	-	-	-
S9-C1-4	Unindentified		LB 1/5	-	-	-	-	-	-
S9-C1-6	Unindentified		LB 1/5	-	-	-	-	-	-
S9-C1-9	Unindentified		LB 1/5	-	-	-	-	-	-
S9-C2-1	Unindentified		LB 1/5	-	-	-	-	-	-
S9-C2-4	Unindentified		LB 1/5	-	-	-	-	-	-
S9-C3-2	Unindentified		LB 1/5	-	-	-	-	-	-
PA: Pseudomonas aeruginosa CIP A22; EC: Escherichia coli CIP 54127; KP: Klebsiella pneumoniae 20200901; EF: Enterococcus faecalis JH2-2; SA: Staphylococcus aureus UCNU 7734; ML: Micrococcus luteus ATCC 10240 -: no inhibition; +: inhibition diameter < 0.4 cm; ++: 0.4 cm ≤ inhibition diameter < 1 cm; +++: inhibition diameter ≥ 1 cm.

## Sheet: Table S5
Table S5 - Antibacterial activity of isolates against model bacteria using agar-well diffusion assays.
				Model strains
Strains	Affiliation	Phylum	Liquid medium	PA	EC	KP	EF	SA	ML
S5-14	Arthrobacter rhombi F98 3HR69	Actinomycetota	TSB	-	-	-	-	-	-
S8-9	Krasilnikoviella muralis T6220 5 2b	Actinomycetota	TSB	-	-	-	-	-	-
S9-C1-17	Streptomyces aureus NBRC 100912	Actinomycetota	LB 1/5	-	-	-	-	-	-
S8-C1-9	Streptomyces avidinii NRRL 3077	Actinomycetota	LB 1/5	+	-	-	-	-	++
S9-C1-20	Streptomyces caniferus AS 4 1588	Actinomycetota	LB 1/5	-	-	-	++	-	-
S8-C3-7	Streptomyces chartreusis ISP 5085	Actinomycetota	LB 1/5	-	-	-	-	-	-
S9-C2-7	Streptomyces cyaneofuscatus	Actinomycetota	LB 1/5	-	-	-	-	-	-
S2-C3-8	Streptomyces cyslabdanicus K04 0144	Actinomycetota	LB	-	-	-	-	++	-
S9-C1-7	Streptomyces lutosisoli NEAU QTH3 11	Actinomycetota	LB 1/5	-	-	-	-	-	-
S2-C2-5	Streptomyces netropsis NBRC 12893	Actinomycetota	LB	-	+	-	-	-	-
S3-C2-3	Streptomyces netropsis NBRC 12893	Actinomycetota	LB	-	-	-	-	+	++
S9-C2-2	Streptomyces sampsonii NBRC 13083	Actinomycetota	LB 1/5	-	-	-	-	-	-
S9-C1-27	Streptomyces sioyaensis NBRC 12820	Actinomycetota	LB 1/5	-	-	-	-	-	-
S9-C1-8	Streptomyces tanashiensis NBRC 12919	Actinomycetota	LB 1/5	-	-	-	-	-	-
S8-4	Streptomyces wistariopsis JCM 4688	Actinomycetota	LB	-	-	-	-	-	+++
S2-C3-7	Fusarium solani CBS 140079	Ascomycota	LB	-	-	-	-	-	-
S7-C3-10	Fusarium sp.	Ascomycota	LB	+	-	-	+++	+++	+
S1-C2-9	Penicillium griseofluvum	Ascomycota	LB	-	-	-	-	++	-
S3-12	Bacillus aerius 24K	Bacillota	TSB	++	-	-	+++	+++	+++
S9-18	Bacillus licheniformis DSM 13	Bacillota	TSB	-	-	-	+	-	-
S2-C2-4	Bacillus mobilis MCCC 1A05942	Bacillota	LB	-	-	-	-	-	-
S2-C3-1	Bacillus mobilis MCCC 1A05942	Bacillota	LB	-	-	-	-	-	-
S7-6	Bacillus mobilis MCCC 1A05942	Bacillota	LB 1/5	+	-	-	-	-	-
S3-6	Bacillus mycoides NBRC 101238	Bacillota	LB	-	-	-	-	-	-
S2-3	Bacillus toyonensis BCT 7112	Bacillota	LB	-	-	-	-	+	-
S3-16	Bacillus velezensis FZB42	Bacillota	TSB	-	-	-	-	+	-
S1-7	Cytobacillus kochii WCC 4582	Bacillota	TSB	-	-	-	+	-	-
S9-C1-2	Neobacillus drentensis NBRC 102427	Bacillota	LB 1/5	-	-	-	-	-	-
S4-11	Paenibacillus amylolyticus NRRL NRS 290	Bacillota	TSB	-	-	-	+	+	+++
S2-C2-7	Paenibacillus lautus	Bacillota	LB	-	-	-	-	-	-
S8-13	Paenibacillus lautus	Bacillota	TSB	-	-	-	-	-	-
S6-12	Paenibacillus tibetensis SSB001	Bacillota	LB	-	-	-	-	-	-
S1-C2-10	Peribacillus frigoritolerans DSM 8801	Bacillota	LB	-	-	-	-	-	-
S3-11	Peribacillus frigoritolerans DSM 8801	Bacillota	LB	+	-	-	-	-	-
S4-21	Peribacillus frigoritolerans DSM 8801	Bacillota	TSB 1/5	-	-	-	-	-	-
S7-C1-1	Peribacillus frigoritolerans DSM 8801	Bacillota	LB	-	-	-	-	-	-
S8-15	Peribacillus frigoritolerans DSM 8801	Bacillota	TSB	-	-	-	-	-	-
S8-23	Peribacillus frigoritolerans DSM 8801	Bacillota	LB 1/5	-	-	-	-	-	-
S8-C3-10	Peribacillus frigoritolerans DSM 8801	Bacillota	LB 1/5	-	-	-	-	-	-
S4-22	Peribacillus simplex LMG 11160	Bacillota	LB	-	-	-	-	-	-
S7-C1-5	Peribacillus simplex LMG 11160	Bacillota	LB	-	-	-	-	-	-
S3-18	Priestia aryabhattai B8W22	Bacillota	TSB	-	-	-	++	-	+
S9-C1-12	Priestia aryabhattai B8W22	Bacillota	LB 1/5	-	-	-	-	-	-
S9-C1-25	Priestia aryabhattai B8W22	Bacillota	LB 1/5	-	-	-	+	-	-
S7-4	Priestia megaterium NBRC 15308	Bacillota	TSB	+	-	-	-	-	-
S7-C2-9	Psychrobacillus sp.	Bacillota	LB	-	-	-	-	-	-
S9-17	Staphylococcus hominis subsp. novobiosepticus GTC 1228	Bacillota	LB	-	-	-	-	-	-
S1-C2-6	Chryseobacterium oncorhynchi	Bacteroidota	LB	-	-	-	-	-	-
S2-C3-2	Flavobacterium geliluteum P7388	Bacteroidota	LB	-	-	-	-	-	+
S8-C3-9	Delftia acidovorans	Pseudomonadota	LB 1/5	-	+	-	-	-	-
S4-6	Ensifer adhaerens NBRC 100388	Pseudomonadota	LB	-	-	-	-	-	-
S7-C1-2	Ensifer adhaerens NBRC 100388	Pseudomonadota	LB	-	-	-	-	-	-
S8-12	Pseudomonas azotoformans NBRC 12693	Pseudomonadota	TSB	-	-	-	-	-	-
S1-16	Pseudomonas brassicacearum	Pseudomonadota	TSB 1/5	-	-	-	++	++	++
S6-11	Pseudomonas crudilactis UCMA 17988	Pseudomonadota	LB	-	-	-	-	-	-
S8-28	Pseudomonas crudilactis UCMA 17988	Pseudomonadota	TSB 1/5	-	-	-	-	-	-
S9-28	Pseudomonas helmanticensis OHA11	Pseudomonadota	TSB 1/5	-	-	-	++	+	-
S9-C1-36	Pseudomonas helmanticensis OHA11	Pseudomonadota	LB 1/5	-	-	-	-	-	-
S6-9	Pseudomonas koreensis	Pseudomonadota	TSB 1/5	-	-	-	-	-	-
S1-5	Pseudomonas koreensis Ps 9 14	Pseudomonadota	TSB	-	-	-	-	-	-
S3-5	Pseudomonas koreensis Ps 9 14	Pseudomonadota	LB	++	-	-	-	-	-
S7-10	Pseudomonas lactis DSM 29167	Pseudomonadota	TSB 1/5	-	-	-	-	-	-
S3-3	Pseudomonas laurylsulfativorans AP3 22	Pseudomonadota	LB	+	-	-	-	-	-
S8-27	Pseudomonas lini DLE411J	Pseudomonadota	TSB 1/5	+	-	-	-	-	-
S8-C1-12	Pseudomonas lini DLE411J	Pseudomonadota	LB 1/5	+	-	-	-	-	-
S8-C1-3	Pseudomonas lini DLE411J	Pseudomonadota	LB 1/5	+	-	-	-	-	-
S9-21	Pseudomonas lini DLE411J	Pseudomonadota	TSB	-	-	-	-	-	-
S9-11	Pseudomonas marginalis ATCC 10844	Pseudomonadota	LB	-	+	+	-	+	-
S6-14	Pseudomonas silesiensis A3	Pseudomonadota	LB	-	-	-	-	-	-
S1-6	Pseudomonas silesiensis A3	Pseudomonadota	TSB	-	-	-	++	-	+
S5-6	Pseudomonas soyae JL117	Pseudomonadota	LB	-	-	-	-	-	-
S6-5	Pseudomonas soyae JL117	Pseudomonadota	LB 1/5	-	-	-	-	-	-
S8-C2-15	Pseudomonas soyae JL117	Pseudomonadota	LB 1/5	-	-	-	-	-	-
S9-24	Pseudomonas soyae JL117	Pseudomonadota	LB 1/5	-	-	-	-	-	-
S8-C2-4	Pseudomonas tolaasii ATCC 33618	Pseudomonadota	LB 1/5	-	++	-	-	+++	++
S9-20	Rahnella aceris SAP 19	Pseudomonadota	TSB	-	-	-	-	-	-
S9-37	Rahnella aceris SAP 19	Pseudomonadota	TSB 1/5	-	-	-	-	-	-
S8-11	Serratia plymuthica NBRC 102599	Pseudomonadota	TSB	-	-	-	-	-	-
S5-C1-5	Stenotrophomonas rhizophila	Pseudomonadota	LB	+	-	-	-	+	++
S8-C2-13	Stenotrophomonas sp.	Pseudomonadota	LB 1/5	-	-	-	-	-	-
S1-13	Unindentified		LB 1/5	-	-	-	-	-	-
S3-21	Unindentified		LB 1/5	-	-	-	-	-	-
S4-C1-3	Unindentified		LB	-	-	-	-	-	-
S5-17	Unindentified		LB 1/5	-	-	-	-	-	-
S9-25	Unindentified		TSB 1/5	-	-	-	+	+	-
PA: Pseudomonas aeruginosa CIP A22; EC: Escherichia coli CIP 54127; KP: Klebsiella pneumoniae 20200901; EF: Enterococcus faecalis JH2-2; SA: Staphylococcus aureus UCNU 7734; ML: Micrococcus luteus ATCC 10240 -: no inhibition; +: inhibition diameter < 0.4 cm; ++: 0.4 cm ≤ inhibition diameter < 1 cm; +++: inhibition diameter ≥ 1 cm.
